# Supplementary material for: Minimally Invasive Chemomechanical Caries Removal in Paediatric Dentistry: A Systematic Review of Papacarie and Brix 3000
Source: J Clin Med. 2026 Feb 9;15(4):1367. doi: 10.3390/jcm15041367 (PMC12942050; doi:10.3390/jcm15041367)
Supplement: Supplementary file 1 [file jcm-15-01367-s001.zip]

Archive with 1 entries (1 files):
- jcm-4085810-supplementary.pdf
